# Supplementary material for: DNA Methylation in the Exon 1 Region and Complex Regulation of Twist1 Expression in Gastric Cancer Cells
Source: PLoS One. 2015 Dec 22;10(12):e0145630. doi: 10.1371/journal.pone.0145630 (PMC4687923; doi:10.1371/journal.pone.0145630)
Supplement: S2 Table — (XLSX) [file pone.0145630.s008.xlsx]

## Sheet: MSP.ChIP
	Supplementary Table 2.
	Primer sequences for MSP, BS-Seq, ChIP of Twist1 used in this study.
	Type of PCR1)	Species	Names of amplified regions2)	Sites3)	Sense	Antisense	Sizes of PCR products (bp)	Tm (°C)
	MSP	Mouse	S1-U	-1641 〜 -1541	TTAGGTATTTTATATTTTAGAGTTTTT	﻿CTAAAAACCAAAACCCCTACAACA	100	48
			S1-M	-1639 〜 -1542	TTAGGTATTTTATATTTTAGAGTTTTCG	﻿TAAAAACCGAAACCCCTACGACG	97	53
			P1-U	-298 〜 -185	﻿GGAAATTGTTTTGTGTTTTTTTTGAAGC	﻿AACCATTCAAAACCAACCTAACCC	113	50
			P1-M	-294 〜 -187	﻿ATCGTTTCGCGTTTTTTTCGAAGC	﻿CCATTCAAAACCGACCTAACCC	107	53
			E1-1-U	+40 〜 +151	﻿GTTGTGTTAGGTTGGAATGGGGTGT	﻿CTAAAAACAAAAAAAAAAACAAACA	111	53
			E1-1-M	+43 〜 +148	﻿GCGTTAGGTCGGAACGGGGCGC	﻿AAAACGAAAAAAAAAACGAACG	105	53
			E1-2-U	+289 〜 +407	﻿GGTTTTGTGAGGTTGTATGTTGTTGTTTGT	﻿ACTACTACCAATCCAACTCCTCCTC	118	53
			E1-2-M	+293 〜 +404	﻿TCGCGAGGTCGTACGTCGTCGTTCGC	﻿ACTACCGATCCGACTCCTCCTC	111	53
			E1-3-U	+868 〜 +1030	﻿GTTTATGAGTGGTTTAGTTATGTTTTTTTT	﻿AAAAAACCCACAACCTAACCCAATCA	162	53
			E1-3-M	+871 〜 +1025	﻿TACGAGCGGTTTAGTTACGTTTTTTTC	﻿ACCCGCGACCTAACCCGATCG	154	53
			mTw1-flank	+234 〜 +381	GGGGAAGTTGGCGGGTTAGGG	CTATTACTCAAACTATC	147	51
			mTw1-nested-U	+280 〜 +392	TTTTGTTTTGGTTTTGTGAGGTT	AAAAAACTAACAAACTAAACACA	76	51
			mTw1-nested-M	+283 〜 +392	CGTTTCGGTTTCGCGAGGTC	AAAAAACTAACGAACTAAACACG	73	51
		Human	P1-U	-341 〜 -195	﻿GTTGTGTTAGGGTTTGGGGGT	﻿AAACAACCTAACCCAAACAACCA	146	55
			P1-M	-337 〜 -200	﻿CGTTAGGGTTCGGGGGC	﻿ACCTAACCCGAACGACCG	137	53
			E1-1-U	+50 〜 +188	﻿GTTTGGTGGGGTGTGTGTTTAGTT	﻿AAAACAAACAAAAAAAACCTCCACA	138	53
			E1-1-M	+54 〜 +183	﻿GGCGGGGTGTGCGTTTAGTC	﻿GAACGAAAAAAACCTCCGCG	129	53
			E1-2-U	+282 〜 +414	﻿GGGTTTGTGAGGTTATGTGTTGTTGTTT	﻿CTTACCACTCAACAACTACTACCA	132	53
			E1-2-M	+286 〜 +411	﻿TCGCGAGGTTACGCGTCGTCGTTC	﻿ACCGCTCGACGACTACTACCG	125	53
			E1-3-U	+850 〜 +1000	﻿TTTATGAGTGGTTTAGTTATGTTTTTTT	﻿AAAAAACAAAAAAATACAACAACACA	150	55
			E1-3-M	+853 〜 +996	﻿ACGAGCGGTTTAGTTACGTTTTTTC	﻿AACGAAAAAATACAACGACGCG	143	53
	BS-seq	Mouse	BS-a	-1843 〜 -1306	﻿GGTTGTTATTTTAAAATATGGTAG	﻿ATAATCTCTTACTCAAAAAAAC	537	53
			BS-b	-764 〜 -509	﻿GTTTTTTGAGAGTAGGGAAATTTT	﻿AAACAAAAAAAATTTCAACAACC	255	53
			BS-c	+322 〜 +670	﻿ATGATGTAGGAAGTGTTTAGTT	﻿CATAACCCTCTAAATCTACAACTC	348	53
		Human	BS-c	+315 〜 +651	﻿ATGATGTAGGAAGTGTTTAGTT	﻿CATAACCCTCTACTTCTACAACTC	336	53
	ChIP	Mouse	CP1.3k	-1306 〜 -1171	﻿CTTGTACCGGCTCCCTAAATCCC	﻿CAGAGAGGTTAATGAGCAAGAAGGA	135	58
			CP1	-172 〜 -43	﻿GTTAGACCCCGAGCAAGG	﻿GCGGAAAGTTTGGGGGCA	129	58
			CE1-1	-8 〜 +105	﻿CCGCGCCCAACTCTCAGACA	﻿GCCCCGAGGTCCAAAAAGAAGG	113	60
			CE1-2	+313 〜 +450	﻿GCCCGCGAGATGATGCAGGA	﻿CGACTGCTGCGTCTCTTGCGA	137	60
			CE2	+1851 〜 +1959	﻿CAGCCACTGACAGGAAAGGCATC	﻿GCCAGTTTGATCCCAGCGTTTTTA	108	58
		Human	CP1	-203 〜 +76	﻿GGTCGTTTTTGAATGGTTTGGG	﻿TGACGTGAGGAGGAGGGACTT	127	58
			CE1-2	+357 〜 +558	﻿GACAGCCTGAGCAACAGCGAG	﻿ACAGCCCGCAGACTTCTTGCC	201	58
	1) The cycle numbers for MSP and ChIP were 36.
	2) The amplified regions are shown in Figure 2 (MSP), Figure 4 (ChIP), and Supplementary Figure 3.
	3) The first nucleotide of the transcriptional star site is defined as ‘‘+1’’.
